# Supplementary material for: The Chemistry and Biology of the Tetrodotoxin Natural Product Family
Source: Angew Chem Int Ed Engl. 2025 Aug 1;64(35):e202502404. doi: 10.1002/anie.202502404 (PMC12377457; doi:10.1002/anie.202502404)
Supplement: Supplementary file 1 — Supporting Information [file ANIE-64-e202502404-s001.xlsx]

## Sheet: potency table
CHEMISTRY	#	SMILES	group	Name	synonym	blockage of frog sciatic nerve [nM]	blockage of lobster nerve [nM]	ED50 frog sekeltal muscle fiber [nM]	frog sartorius muscle fiber, ED50 [nM]	IC50 squid axon [nM]	KD rat axolemma [nM]	KD crab axonal membrane [nM]	IC50 crab axonal membrane [nM]	IC50 TTX[3H]Lys Electroplax Membrane [nM]	rat whole-cell [nM]	neuro-2a cells (N2a, mouse neuroblastoma, ED50 cell viability) [nM]	neuro-2a cells (N2a, mouse neuroblastoma, EC50 cell viability) [nM], Effects of TTX analogues on the viability of mouse neuroblastoma cells, Neuro-2a, exposed to ouabain and veratridine	KD [3H]STX assay (rat synapticbrain membrane) [nM]	binding of [3H]TTX to electroplaque membranes [µM]	EC50 cell based colorimetric assay for cytotoxicity of ouabain and veratridine to mouse neuroblastoma cells (Neuro-2a) in comparison to native TTX	hNaV1.1 [nM]	hNaV1.2 [nM]	hNaV1.3 [nM]	hNaV1.4 [nM]	rNaV1.4 [nM] in CHO cells	hNaV1.5 [nM]	hNaV1.6 [nM]	hNaV1.7 [nM]	hNaV1.8 [nM]	hNaV1.9 [nM]	hNaV1.7 T1398M-I1399D [nM]	rNaV1.4 M1240T [nM]	rNaV1.4 D1241I [nM]	rNaV1.4 M1240T-D1241I [nM]	hNaV1.5 C374Y [nM]	hNaV1.5 R377N [nM]	reference	Title	DOI
						e.g., Science 1967, 156, 976-979 or Toxicon 1995, Vol. 33. No. 6., 723-737	e.g., Science 1967, 156, 976-979	e.g., Toxicon 1992, 30, 635-543 or J Gen Physiol (1992) 100 (4): 609–622	e.g., Toxicon 1996, 34, 407-416	e.g., Toxicon 1985, 23, 725-729	e.g., Biochemistry 1981, 20, 4107-4118	e.g., Eur. J. Biochem. 104, 617-625 (1980); Biochimica et Biophysica Acta 1981, 664, 219-225	e.g., J. Biol. Chem. 1979, 254, 1552-1557	e.g., Chem. Pharm. Bull. 1990, 28, 982-987	e.g., Chemistry & Biology 2012, 19, 902–912	e.g., Toxicon 2003, 42, 557–560	e.g., J. Nat. Prod. 2019, 82, 1656−1663	e.g., Journal of Pharmacology and Experimental Therapeutics June 1999, 289 (3) 1688-1696	e.g., ARCHIVES OF BIOCHEMISTRY AND BIOPHYSICS Vol. 195, No. 2, July, pp. 414-422, 1979	e.g., Org. Biomol. Chem., 2016, 14, 5304–5309
Chemistry 0	1	OCC1(O)C2OC3(O)OC1C4C(O)NC(=[NH2+])NC4(C2O)[C@@H]3O	TTX	(-)-TTX	tetrodotoxin	16	30	4.1	4,1 (natural) + 3,3 (synthetic)	5.2		3.3	16	40		4.6	1.9	1.8	6	4.8 ± 2.6 nM		7.8	2	4.5		1970	3.8	5.5	1330								Am J Physiol Cell Physiol 2007, 293, C783–C789	The TTX metabolite 4,9-anhydro-TTX is a highly specific blocker of the Nav1.6 voltage-dependent sodium channel | American Journal of Physiology-Cell Physiology	https://doi.org/10.1152/ajpcell.00070.2007
Chemistry 0	2	OCC1(O)C2OC3(O)OC1C4C(O)NC(=[NH2+])NC4(C2O)[C@@H]3O	TTX	(-)-TTX	tetrodotoxin																4.1	14	5.3	7.6		>1000	2.3	36	30000	30000							Mulcahy et al. J. Med. Chem. 2019, 62, 8695−8710	Challenges and Opportunities for Therapeutics Targeting the Voltage-Gated Sodium Channel Isoform NaV1.7 | Journal of Medicinal Chemistry	https://doi.org/10.1021/acs.jmedchem.8b01906
Chemistry 0	3	OCC1(O)C2OC3(O)OC1C4C(O)NC(=[NH2+])NC4(C2O)[C@@H]3O	TTX	(-)-TTX	tetrodotoxin																				17.1			18.6			5	466	8.7	90			PNAS 2012, 109, 44, 18102–18107	Marked difference in saxitoxin and tetrodotoxin affinity for the human nociceptive voltage-gated sodium channel (Nav1.7) | PNAS	https://doi.org/10.1073/pnas.1206952109
Chemistry 0	4	OCC1(O)C2OC3(O)OC1C4C(O)NC(=[NH2+])NC4(C2O)[C@@H]3O	TTX	(-)-TTX	tetrodotoxin																			40		950									1300	7580	Science 1992, 256, 1202 – 1205	A Mutant of TTX-Resistant Cardiac Sodium Channels with TTX-Sensitive Properties | Science	DOI: 10.1126/science.256.5060.1202
Chemistry 0	5	OCC1(O)C2OC3(O)OC1C4C(O)NC(=[NH2+])NC4(C2O)[C@@H]3O	TTX	(-)-TTX	tetrodotoxin																4.1	14	5.3	7.6		1000	2.3	36									British Journal of Pharmacology (2017) 174, 3881–3892	Differential binding of tetrodotoxin and its derivatives to voltage‐sensitive sodium channel subtypes (Nav1.1 to Nav1.7) - Tsukamoto - 2017 - British Journal of Pharmacology - Wiley Online Library	https://doi.org/10.1111/bph.13985
Chemistry 0	6	OCC1(O)C2OC3(O)OC1C4C(O)NC(=[NH2+])NC4(C2O)[C@@H]3O	TTX	(-)-TTX	tetrodotoxin																				48.6												Biophysical Journal 2003, 84(1), 287–294	Interactions of the C-11 Hydroxyl of Tetrodotoxin with the Sodium Channel Outer Vestibule: Biophysical Journal	https://doi.org/10.1016/S0006-3495(03)74849-8
Chemistry 0	7	OCC1(O)C2OC3(O)OC1C4C(O)NC(=[NH2+])NC4(C2O)[C@@H]3O	TTX	4-epiTTX	tetrodotoxin derivative					13.2								68																			Journal of Pharmacology and Experimental Therapeutics June 1999, 289 (3) 1688-1696	Effects of specific modifications of several hydroxyls of tetrodotoxin on its affinity to rat brain membrane	PMID: 10336569
Chemistry 0	8	OCC1(O)C2OC3(O)OC1C4CNC(=[NH2+])NC4(C2O)[C@@H]3O	TTX	4-deoxyTTX	tetrodotoxin derivative	120	200																														Science 1967, 156, 976-979	Tetrodotoxin Derivatives: Chemical Structure and Blockage of Nerve Membrane Conductance | Science	DOI: 10.1126/science.156.3777.976
Chemistry 0	9	COC1NC(=[NH2+])NC23C(O)C4OC(O)(OC(C12)C4(O)CO)[C@H]3O	TTX	4-methoxyTTX	tetrodotoxin derivative	450																															Science 1967, 156, 976-979	Tetrodotoxin Derivatives: Chemical Structure and Blockage of Nerve Membrane Conductance | Science	DOI: 10.1126/science.156.3777.976
Chemistry 0	10	CCOC1NC(=[NH2+])NC23C(O)C4OC(O)(OC(C12)C4(O)CO)[C@H]3O	TTX	4-ethoxyTTX	tetrodotoxin derivative	960																															Science 1967, 156, 976-979	Tetrodotoxin Derivatives: Chemical Structure and Blockage of Nerve Membrane Conductance | Science	DOI: 10.1126/science.156.3777.976
Chemistry 0	11	NC1NC(=[NH2+])NC23C(O)C4OC(O)(OC(C12)C4(O)CO)[C@H]3O	TTX	4-aminoTTX (tetrodaminotoxin)	tetrodotoxin derivative	1700	2000																														Science 1967, 156, 976-979	Tetrodotoxin Derivatives: Chemical Structure and Blockage of Nerve Membrane Conductance | Science	DOI: 10.1126/science.156.3777.976
Chemistry 0	12	OCC1(O)C2OC3(O)OC1C4C5NC(=[NH2+])NC4(C2O)[C@@H]3O5	TTX	4,9-anhydroTTX	tetrodotoxin derivative	2800	3000			298								180				1260	341	988		78500	7.8	1270	30000								Am J Physiol Cell Physiol 2007, 293, C783–C789	The TTX metabolite 4,9-anhydro-TTX is a highly specific blocker of the Nav1.6 voltage-dependent sodium channel | American Journal of Physiology-Cell Physiology	https://doi.org/10.1152/ajpcell.00070.2007
Chemistry 0	13	OCC1(O)C2OC3(O)OC1C4C5NC(=[NH2+])NC4(C2O)[C@@H]3O5	TTX	4,9-anhydroTTX	tetrodotoxin derivative																			>100 nM		>100 nM	294										British Journal of Pharmacology (2017) 174, 3881–3892	Differential binding of tetrodotoxin and its derivatives to voltage‐sensitive sodium channel subtypes (Nav1.1 to Nav1.7) - Tsukamoto - 2017 - British Journal of Pharmacology - Wiley Online Library	https://doi.org/10.1111/bph.13985
Chemistry 0	14	OCC1(O)C2OC3(O)OC1C4C5NC(=[NH2+])NC4(C2O)[C@@H]3O5	TTX	4,9-anhydroTTX	tetrodotoxin derivative																																Nat Commun 14, 1030 (2023)	Structure of human NaV1.6 channel reveals Na+ selectivity and pore blockade by 4,9-anhydro-tetrodotoxin | Nature Communications	https://doi.org/10.1038/s41467-023-36766-9
Chemistry 0	15	OCC1(O)CC2C3NC(=[NH2+])NC24C(O)C1OC(=O)[C@H]4O3	TTX	4,9-anhydro-5-deoxyTTX	tetrodotoxin derivative																			>100 nM		>100 nM											British Journal of Pharmacology (2017) 174, 3881–3892	Differential binding of tetrodotoxin and its derivatives to voltage‐sensitive sodium channel subtypes (Nav1.1 to Nav1.7) - Tsukamoto - 2017 - British Journal of Pharmacology - Wiley Online Library	https://doi.org/10.1111/bph.13985
Chemistry 0	16	OCC1(O)C2CC34NC(=[NH2+])NC5O[C@@H]3C(O)(O2)OC1C45	TTX	4,9-anhydro-8-deoxyTTX	tetrodotoxin derivative																			>100 nM		>100 nM											British Journal of Pharmacology (2017) 174, 3881–3892	Differential binding of tetrodotoxin and its derivatives to voltage‐sensitive sodium channel subtypes (Nav1.1 to Nav1.7) - Tsukamoto - 2017 - British Journal of Pharmacology - Wiley Online Library	https://doi.org/10.1111/bph.13985
Chemistry 0	17	CC1(O)CC2C3NC(=[NH2+])NC24C(O)C1OC(=O)[C@H]4O3	TTX	4,9-anhydro-5,11-dideoxyTTX	tetrodotoxin derivative																			>100 nM		>100 nM											British Journal of Pharmacology (2017) 174, 3881–3892	Differential binding of tetrodotoxin and its derivatives to voltage‐sensitive sodium channel subtypes (Nav1.1 to Nav1.7) - Tsukamoto - 2017 - British Journal of Pharmacology - Wiley Online Library	https://doi.org/10.1111/bph.13985
Chemistry 0	18	CC1CC2C3NC(=[NH2+])NC24C(O)C1OC(=O)[C@H]4O3	TTX	4,9-anhydro-5,6,11-trideoxyTTX	tetrodotoxin derivative																			>100 nM		>100 nM											British Journal of Pharmacology (2017) 174, 3881–3892	Differential binding of tetrodotoxin and its derivatives to voltage‐sensitive sodium channel subtypes (Nav1.1 to Nav1.7) - Tsukamoto - 2017 - British Journal of Pharmacology - Wiley Online Library	https://doi.org/10.1111/bph.13985
Chemistry 0	19	OC1C2OC3(O)OC(C4C5NC(=[NH2+])NC14[C@@H]3O5)C2(O)COC=O	TTX	11-monoformyl-4,9-anhydroTTX	tetrodotoxin derivative	1800																															Science 1967, 156, 976-979	Tetrodotoxin Derivatives: Chemical Structure and Blockage of Nerve Membrane Conductance | Science	DOI: 10.1126/science.156.3777.976
Chemistry 0	20	OCC1(O)CC2C(O)NC(=[NH2+])NC23C(O)C1OC(=O)[C@H]3O	TTX	5-deoxyTTX	tetrodotoxin derivative																57000	>300 nM	12000	4500		>300 nM	>300 nM	>300 nM									British Journal of Pharmacology (2017) 174, 3881–3892	Differential binding of tetrodotoxin and its derivatives to voltage‐sensitive sodium channel subtypes (Nav1.1 to Nav1.7) - Tsukamoto - 2017 - British Journal of Pharmacology - Wiley Online Library	https://doi.org/10.1111/bph.13985
Chemistry 0	21	CC1(O)CC2C(O)NC(=[NH2+])NC23C(O)C1OC(=O)[C@H]3O	TTX	5,11-dideoxyTTX	tetrodotoxin derivative																>300 nM	>300 nM	>300 nM	>300 nM		>300 nM	>300 nM	>300 nM									British Journal of Pharmacology (2017) 174, 3881–3892	Differential binding of tetrodotoxin and its derivatives to voltage‐sensitive sodium channel subtypes (Nav1.1 to Nav1.7) - Tsukamoto - 2017 - British Journal of Pharmacology - Wiley Online Library	https://doi.org/10.1111/bph.13985
Chemistry 0	22	CC1CC2C(O)NC(=[NH2+])NC23C(O)C1OC(=O)[C@H]3O	TTX	5,6,11-trideoxyTTX	tetrodotoxin derivative													>5000			>300 nM	>300 nM	>300 nM	>300 nM		>300 nM	>300 nM	>300 nM									British Journal of Pharmacology (2017) 174, 3881–3892	Differential binding of tetrodotoxin and its derivatives to voltage‐sensitive sodium channel subtypes (Nav1.1 to Nav1.7) - Tsukamoto - 2017 - British Journal of Pharmacology - Wiley Online Library	https://doi.org/10.1111/bph.13985
Chemistry 0	23	OCC1(O)C2OC3(O)OC1C4C(O)NC(=[NH2+])NC4(C2O)[C@@H]3O	TTX	6-epiTTX	tetrodotoxin derivative			96									33	39																			J. Nat. Prod. 2019, 82, 1656−1663	Isolation and Biological Activity of 8-Epitetrodotoxin and the Structure of a Possible Biosynthetic Shunt Product of Tetrodotoxin, Cep-226A, from the Newt Cynops ensicauda popei | Journal of Natural Products	https://doi.org/10.1021/acs.jnatprod.9b00178
Chemistry 0	24	CC(=O)OCC1(OC(=O)C)C2OC3(O)OC1C4C5NC(=[NH2+])NC4(C2O)[C@@H]3O5	TTX	6,11-diacetylanhydroTTX	tetrodotoxin derivative	36000																															Science 1967, 156, 976-979	Tetrodotoxin Derivatives: Chemical Structure and Blockage of Nerve Membrane Conductance | Science	DOI: 10.1126/science.156.3777.976
Chemistry 0	25	OCC1(O)C2OC3(O)OC1C4C(O)NC(=[NH2+])NC4(C2O)[C@@H]3O	TTX	8-epiTTX	tetrodotoxin derivative												110																				J. Nat. Prod. 2019, 82, 1656−1663	Isolation and Biological Activity of 8-Epitetrodotoxin and the Structure of a Possible Biosynthetic Shunt Product of Tetrodotoxin, Cep-226A, from the Newt Cynops ensicauda popei | Journal of Natural Products	https://doi.org/10.1021/acs.jnatprod.9b00178
Chemistry 0	26	OCC1(O)C2CC34NC(=[NH2+])NC(O)C3C1OC(O)(O2)[C@H]4O	TTX	8-deoxyTTX	tetrodotoxin derivative																4800	>300 nM	4900	5100		>300 nM	4600										British Journal of Pharmacology (2017) 174, 3881–3892	Differential binding of tetrodotoxin and its derivatives to voltage‐sensitive sodium channel subtypes (Nav1.1 to Nav1.7) - Tsukamoto - 2017 - British Journal of Pharmacology - Wiley Online Library	https://doi.org/10.1111/bph.13985
Chemistry 0	27	OCC1(O)C2OC3(O)OC1C4C(O)NC(=[NH2+])NC4([C@@H]3O)C2OC(=O)CCC(=O)O	TTX	TTX-8-O-hemisuccinate	tetrodotoxin derivative													>380																			Journal of Pharmacology and Experimental Therapeutics June 1999, 289 (3) 1688-1696	Effects of specific modifications of several hydroxyls of tetrodotoxin on its affinity to rat brain membrane	PMID: 10336569
Chemistry 0	28	CC1(O)C2CC34NC(=[NH2+])NC(O)C3C1OC(O)(O2)[C@H]4O	TTX	8,11-dideoxytetrodotoxin	tetrodotoxin derivative											9300																					Toxicon 2003, 42, 557–560	Biological activity of 8,11-dideoxytetrodotoxin: lethality to mice and the inhibitory activity to cytotoxicity of ouabain and veratridine in mouse neuroblastoma cells, Neuro-2a - ScienceDirect	https://doi.org/10.1016/j.toxicon.2003.08.002
Chemistry 0	29	CC1(O)C2OC3(O)OC1C4C(O)NC(=[NH2+])NC4(C2O)[C@@H]3O	TTX	11-deoxyTTX	tetrodotoxin derivative			445								270		37							294												Toxicon 2003, 42, 557–560; Biophysical Journal 2003, 84(1), 287–294	Interactions of the C-11 Hydroxyl of Tetrodotoxin with the Sodium Channel Outer Vestibule: Biophysical Journal, Biological activity of 8,11-dideoxytetrodotoxin: lethality to mice and the inhibitory activity to cytotoxicity of ouabain and veratridine in mouse neuroblastoma cells, Neuro-2a	https://doi.org/10.1016/S0006-3495(03)74849-8, https://doi.org/10.1016/j.toxicon.2003.08.002
Chemistry 0	30	OC1NC(=[NH2+])NC23C(O)C4OC(O)(OC(C12)C4(O)C=O)[C@H]3O	TTX	11-oxoTTX	tetrodotoxin derivative				0.7									1.5																			Toxicon 1996, 34, 407-416	11-Oxo-tetrodotoxin and a specifically labelled 3H-Tetrodotoxin - ScienceDirect	https://doi.org/10.1016/0041-0101(95)00168-9
Chemistry 0	31	OC1NC(=[NH2+])NC23C(O)C4OC(O)(OC(C12)C4(O)C(=O)O)[C@H]3O	TTX	11-carboxyTTX	tetrodotoxin derivative													>2300																			Journal of Pharmacology and Experimental Therapeutics June 1999, 289 (3) 1688-1696	Effects of specific modifications of several hydroxyls of tetrodotoxin on its affinity to rat brain membrane	PMID: 10336569
Chemistry 0	32	OC1NC(=[NH2+])NC23C(O)C4OC(O)(OC(C12)C4(O)O)[C@H]3O	TTX	11-norTTX-6,6-diol	tetrodotoxin derivative													1.6																			Journal of Pharmacology and Experimental Therapeutics June 1999, 289 (3) 1688-1696	Effects of specific modifications of several hydroxyls of tetrodotoxin on its affinity to rat brain membrane	PMID: 10336569
Chemistry 0	33	OC1NC(=[NH2+])NC23C(O)C4OC(O)(OC(C4O)C12)[C@H]3O	TTX	11-norTTX-6(S)-ol	tetrodotoxin derivative													23																			Journal of Pharmacology and Experimental Therapeutics June 1999, 289 (3) 1688-1696	Effects of specific modifications of several hydroxyls of tetrodotoxin on its affinity to rat brain membrane	PMID: 10336569
Chemistry 0	34	OC1NC(=[NH2+])NC23C(O)C4OC(O)(OC(C4O)C12)[C@H]3O	TTX	11-norTTX-6(R)-ol	tetrodotoxin derivative													31																			Journal of Pharmacology and Experimental Therapeutics June 1999, 289 (3) 1688-1696	Effects of specific modifications of several hydroxyls of tetrodotoxin on its affinity to rat brain membrane	PMID: 10336569
Chemistry 0	35	OCC1(O)C(O)C(O)C23NC(=[NH2+])NC(O[C@@H]2C(=O)[O-])C3C1O	TTX	Tetrodonic acid	tetrodotoxin derivative	>5,9 * 10-1 (M)	>1 * 10-1 (M)											>3600																			Journal of Pharmacology and Experimental Therapeutics June 1999, 289 (3) 1688-1696	Effects of specific modifications of several hydroxyls of tetrodotoxin on its affinity to rat brain membrane	PMID: 10336569
Chemistry 0	36	N[C@@H]([C@@H](O)C1(O)C2OC3(O)OC1C4C(O)NC(=[NH2+])NC4(C2O)[C@@H]3O)C(=O)O	TTX	Chiriquitoxin (CHTX)	tetrodotoxin derivative			3.8										1			26	27	14	50		1900	43	471									British Journal of Pharmacology (2017) 174, 3881–3892	Differential binding of tetrodotoxin and its derivatives to voltage‐sensitive sodium channel subtypes (Nav1.1 to Nav1.7) - Tsukamoto - 2017 - British Journal of Pharmacology - Wiley Online Library	https://doi.org/10.1111/bph.13985
Chemistry 0	37	N[C@@H]([C@@H](O)C1(O)C2OC3(O)OC1C4C5NC(=[NH2+])NC4(C2O)[C@@H]3O5)C(=O)O	TTX	4,9-anhydro-CHTX	tetrodotoxin derivative																			>100 nM		>100 nM											British Journal of Pharmacology (2017) 174, 3881–3892	Differential binding of tetrodotoxin and its derivatives to voltage‐sensitive sodium channel subtypes (Nav1.1 to Nav1.7) - Tsukamoto - 2017 - British Journal of Pharmacology - Wiley Online Library	https://doi.org/10.1111/bph.13985
Chemistry 0	38	[3H]C(O)C1(O)C2OC3(O)OC1C4C(O)NC(=[NH2+])NC4(C2O)[C@@H]3O	TTX	11-[H3]TTX	chemical probe (TTX)						3.2	3 (different assay)																									Biochemistry 1981, 20, 4107-4118	Fluorescent and photoactivatable fluorescent derivatives of tetrodotoxin to probe the sodium channel of excitable membranes | Biochemistry	https://doi.org/10.1021/bi00517a025
Chemistry 0	39	[3H]C(O)C1(O)C2OC3(O)OC1C4C(O)NC(=[NH2+])NC4(C2O)[C@@H]3O	TTX	11-[H3]TTX	chemical probe (TTX)							3.2																									Eur. J. Biochem. 104, 617-625 (1980)	Synthesis of New, Highly Radioactive Tetrodotoxin Derivatives and Their Binding Properties to the Sodium Channel - CHICHEPORTICHE - 1980 - European Journal of Biochemistry - Wiley Online Library	https://doi.org/10.1111/j.1432-1033.1980.tb04466.x
Chemistry 1	40	[3H]NC(=O)OC[C@@H]1NC(=[NH2+])N2CCC(O)(O)[C@@]23NC(=[NH2+])N[C@@H]13	STX	[H3]STX	chemical probe (STX)							4.8																									Eur. J. Biochem. 104, 617-625 (1980)	Synthesis of New, Highly Radioactive Tetrodotoxin Derivatives and Their Binding Properties to the Sodium Channel - CHICHEPORTICHE - 1980 - European Journal of Biochemistry - Wiley Online Library	https://doi.org/10.1111/j.1432-1033.1980.tb04466.x
Chemistry 0	41	[3H]C(NCC1(O)C2OC3(O)OC1C4C(O)NC(=[NH2+])NC4(C2O)[C@@H]3O)C(=O)O	TTX	[3H]Gly-TTX	chemical probe (TTX)							3.3																									Eur. J. Biochem. 104, 617-625 (1980)	Synthesis of New, Highly Radioactive Tetrodotoxin Derivatives and Their Binding Properties to the Sodium Channel - CHICHEPORTICHE - 1980 - European Journal of Biochemistry - Wiley Online Library	https://doi.org/10.1111/j.1432-1033.1980.tb04466.x
Chemistry 0	42	[3H]C(C)(NCC1(O)C2OC3(O)OC1C4C(O)NC(=[NH2+])NC4(C2O)[C@@H]3O)C(=O)O	TTX	[3H]beta-Ala-TTX	chemical probe (TTX)							5.1																									Eur. J. Biochem. 104, 617-625 (1980)	Synthesis of New, Highly Radioactive Tetrodotoxin Derivatives and Their Binding Properties to the Sodium Channel - CHICHEPORTICHE - 1980 - European Journal of Biochemistry - Wiley Online Library	https://doi.org/10.1111/j.1432-1033.1980.tb04466.x
Chemistry 0	43	[3H]C(N)(CCCCNCC1(O)C2OC3(O)OC1C4C(O)NC(=[NH2+])NC4(C2O)[C@@H]3O)C(=O)O	TTX	[3H]Lys-TTX	chemical probe (TTX)							4.1																									Eur. J. Biochem. 104, 617-625 (1980)	Synthesis of New, Highly Radioactive Tetrodotoxin Derivatives and Their Binding Properties to the Sodium Channel - CHICHEPORTICHE - 1980 - European Journal of Biochemistry - Wiley Online Library	https://doi.org/10.1111/j.1432-1033.1980.tb04466.x
Chemistry 0	44	OC1NC(=[NH2+])NC23C(O)C4OC(O)(OC(C12)C4(O)CNCCNc5ccc(cc5[N+](=O)[O-])N=[N+]=[N-])[C@H]3O	TTX	[3H]LysNAP-TTX	chemical probe (TTX)							5.2		60																							Biochimica et Biophysica Acta 1981, 664, 219-225	Synthesis and properties of new photoactivable derivatives of tetrodotoxin - ScienceDirect	https://doi.org/10.1016/0005-2736(81)90378-3
Chemistry 0	45	[3H]C(CN)NCC1(O)C2OC3(O)OC1C4C(O)NC(=[NH2+])NC4(C2O)[C@@H]3O	TTX	[3H]en-TTX (en = ethylendiamine)	chemical probe (TTX)							15																									Eur. J. Biochem. 104, 617-625 (1980)	Synthesis of New, Highly Radioactive Tetrodotoxin Derivatives and Their Binding Properties to the Sodium Channel - CHICHEPORTICHE - 1980 - European Journal of Biochemistry - Wiley Online Library	https://doi.org/10.1111/j.1432-1033.1980.tb04466.x
Chemistry 0	46	OC1NC(=[NH2+])NC23C(O)C4OC(O)(OC(C12)C4(O)CNCCNc5ccc(cc5[N+](=O)[O-])N=[N+]=[N-])[C@H]3O	TTX	[3H]enNAP-TTX (en = ethylendiamine)	chemical probe (TTX)							14.2		60																							Biochimica et Biophysica Acta 1981, 664, 219-225	Synthesis and properties of new photoactivable derivatives of tetrodotoxin - ScienceDirect	https://doi.org/10.1016/0005-2736(81)90378-3
Chemistry 0	47	OC1NC(=[NH2+])NC23C(O)C4OC(O)(OC(C12)C4(O)CNCCNCC5(O)C6OC7(O)OC5C8C(O)NC(=[NH2+])NC8(C6O)[C@@H]7O)[C@H]3O	diTTX	EDD-TTX (TTX-NH-CH2-CH2-NH-TTX)	ethylenediamine diTTX									0,66 (different assay)																							ANALYTICAL BIOCHEMISTRY 139, 149- 157 ( 1984); Archives Internationales de Physiologie et de Biochimie, 1984, 92, 39-45	High-yield synthesis of a [3H]ethylenediamine ditetrodotoxin derivative - ScienceDirect, Binding of [3H]ethylenediamine di-tetrodotoxin to its solubilized receptor from excitable tissues. Binding measurements by rapid gel-filtration and receptor stabilization by phosphatidylcholine: Archives Internationales de Physiologie et de Biochimie: Vol 92, No 1	https://doi.org/10.1016/0003-2697(84)90400-7, https://doi.org/10.3109/13813458409073411
Chemistry 1	48	OC1NC(=[NH2+])NC23C(O)C4OC([O-])(OC(C12)C4=O)[C@H]3O	TTX	norTTX (6-oxoTTX)	chemical probe (TTX)								75																								J. Biol. Chem. 1979, 254, 1552-1557	Synthesis and mode of action on axonal membranes of photoactivable derivatives of tetrodotoxin. - ScienceDirect	https://doi.org/10.1016/S0021-9258(17)37807-9
Chemistry 1	49	OC1NC(=[NH2+])NC23C(O)C4OC([O-])(OC(C12)/C/4=N/NC(=O)CNc5ccc(cc5[N+](=O)[O-])N=[N+]=[N-])[C@H]3O	TTX	NAP_gly=norTTX	photoactivatable probe (TTX)							20 (different assay)	120																								J. Biol. Chem. 1979, 254, 1552-1557	Synthesis and mode of action on axonal membranes of photoactivable derivatives of tetrodotoxin. - ScienceDirect	https://doi.org/10.1016/S0021-9258(17)37807-9
Chemistry 0	50	OC1NC(=[NH2+])NC23C(O)C4OC(O)(OC(C4NCCNc5ccc(cc5[N+](=O)[O-])N=[N+]=[N-])C12)[C@H]3O	TTX	NAP_en_norTTX	photoactivatable probe (TTX)								97																								J. Biol. Chem. 1979, 254, 1552-1557	Synthesis and mode of action on axonal membranes of photoactivable derivatives of tetrodotoxin. - ScienceDirect	https://doi.org/10.1016/S0021-9258(17)37807-9
Chemistry 1	51	Nc1ccccc1C(=O)N\N=C\2/C3OC4([O-])OC2C5C(O)NC(=[NH2+])NC5(C3O)[C@@H]4O	TTX	ANT-TTX (anthraniloyl hydrazide)	chemical probe (TTX)						6.1																										Biochemistry 1981, 20, 4107-4118	Fluorescent and photoactivatable fluorescent derivatives of tetrodotoxin to probe the sodium channel of excitable membranes | Biochemistry	https://doi.org/10.1021/bi00517a025
Chemistry 1	52	OC1NC(=[NH2+])NC23C(O)C4OC([O-])(OC(C12)/C/4=N/NC(=O)CNC(=O)c5ccccc5N=[N+]=[N-])[C@H]3O	TTX	NMAG-TTX (N-Methylanthraniloylglycine hydrazide)	chemical probe (TTX)						7.1																										Biochemistry 1981, 20, 4107-4118	Fluorescent and photoactivatable fluorescent derivatives of tetrodotoxin to probe the sodium channel of excitable membranes | Biochemistry	https://doi.org/10.1021/bi00517a025
Chemistry 1	53	OC1NC(=[NH2+])NC23C(O)C4OC([O-])(OC(C12)/C/4=N/NC(=O)CNC(=O)c5ccccc5N=[N+]=[N-])[C@H]3O	TTX	AAG-TTX (2-azidoanthraniloylglycine hydrazide)	chemical probe (TTX)						16.8																										Biochemistry 1981, 20, 4107-4118	Fluorescent and photoactivatable fluorescent derivatives of tetrodotoxin to probe the sodium channel of excitable membranes | Biochemistry	https://doi.org/10.1021/bi00517a025
Chemistry 0	54	OC1NC(=[NH2+])NC23C(O)C4OC(O)(OC(C12)C4(O)CNCCNc5ccc(cc5[N+](=O)[O-])N=[N+]=[N-])[C@H]3O	TTX	TTXenNAP (ethylenediamine nitro-azidophenyl)	chemical probe (TTX)									60																							Chem. Pharm. Bull. 1990, 38(4), 982-987	Photoaffinity Labeling of the Electroplax Sodium Channel with Tetrodotoxin Derivatives. II. : Comparison of the Photoreactivity of Different Photoactivable Group in the Tetrodotoxin Binding Site	https://doi.org/10.1248/cpb.38.982
Chemistry 0	55	OC1NC(=[NH2+])NC23C(O)C4OC(O)(OC(C12)C4(O)CNCCNC(=O)c5ccc(cc5)C6(N=N6)C(F)(F)F)[C@H]3O	TTX	TTXenTDB (ethylenediamine trifluoromethyl diazirinobenzoyl)	chemical probe (TTX)									70																							Chem. Pharm. Bull. 1990, 38(4), 982-987	Photoaffinity Labeling of the Electroplax Sodium Channel with Tetrodotoxin Derivatives. II. : Comparison of the Photoreactivity of Different Photoactivable Group in the Tetrodotoxin Binding Site	https://doi.org/10.1248/cpb.38.982
Chemistry 0	56	OC1NC(=[NH2+])NC23C(O)C4OC(O)(OC(C12)C4(O)CNCCNC(=O)COc5ccc(cc5F)[N+](=O)[O-])[C@H]3O	TTX	TTXen2FNP (ethylenediamine 2-fluoronitrophenol)	chemical probe (TTX)									55																							Chem. Pharm. Bull. 1990, 38(4), 982-987	Photoaffinity Labeling of the Electroplax Sodium Channel with Tetrodotoxin Derivatives. II. : Comparison of the Photoreactivity of Different Photoactivable Group in the Tetrodotoxin Binding Site	https://doi.org/10.1248/cpb.38.982
Chemistry 0	57	OC1NC(=[NH2+])NC23C(O)C4OC(O)(OC(C12)C4(O)CNCCNC(=O)COc5ccc(F)cc5[N+](=O)[O-])[C@H]3O	TTX	TTXen4FNP (ethylenediamine 4-fluoronitrophenol)	chemical probe (TTX)									85																							Chem. Pharm. Bull. 1990, 38(4), 982-987	Photoaffinity Labeling of the Electroplax Sodium Channel with Tetrodotoxin Derivatives. II. : Comparison of the Photoreactivity of Different Photoactivable Group in the Tetrodotoxin Binding Site	https://doi.org/10.1248/cpb.38.982
Chemistry 0	58	NC(=N)N	guanidine	guanidine	guanidine derivative														1,0 * 10-2																		ARCHIVES OF BIOCHEMISTRY AND BIOPHYSICS Vol. 195, No. 2, July, pp. 414-422, 1979	Interaction of substituted guanidines with the tetrodotoxin-binding component in Electrophorus electricus - ScienceDirect	https://doi.org/10.1016/0003-9861(79)90368-0
Chemistry 0	59	NNC(=N)N	guanidine	aminoguanidine	guanidine derivative														2,0 * 10-2																		ARCHIVES OF BIOCHEMISTRY AND BIOPHYSICS Vol. 195, No. 2, July, pp. 414-422, 1979	Interaction of substituted guanidines with the tetrodotoxin-binding component in Electrophorus electricus - ScienceDirect	https://doi.org/10.1016/0003-9861(79)90368-0
Chemistry 0	60	CNC(=N)N	guanidine	methylguanidine	guanidine derivative														1,6 * 10-2																		ARCHIVES OF BIOCHEMISTRY AND BIOPHYSICS Vol. 195, No. 2, July, pp. 414-422, 1979	Interaction of substituted guanidines with the tetrodotoxin-binding component in Electrophorus electricus - ScienceDirect	https://doi.org/10.1016/0003-9861(79)90368-0
Chemistry 0	61	NNC(=N)NN	guanidine	1,3-diaminoguanidine	guanidine derivative														2,9 * 10-2																		ARCHIVES OF BIOCHEMISTRY AND BIOPHYSICS Vol. 195, No. 2, July, pp. 414-422, 1979	Interaction of substituted guanidines with the tetrodotoxin-binding component in Electrophorus electricus - ScienceDirect	https://doi.org/10.1016/0003-9861(79)90368-0
Chemistry 0	62	NC(=N)NC(=O)N	guanidine	guanylurea	guanidine derivative														2,0 * 10-3																		ARCHIVES OF BIOCHEMISTRY AND BIOPHYSICS Vol. 195, No. 2, July, pp. 414-422, 1979	Interaction of substituted guanidines with the tetrodotoxin-binding component in Electrophorus electricus - ScienceDirect	https://doi.org/10.1016/0003-9861(79)90368-0
Chemistry 0	63	CN(C)C(=N)N	guanidine	1,1'-Dimethylguanidine	guanidine derivative														7,0 * 10-2																		ARCHIVES OF BIOCHEMISTRY AND BIOPHYSICS Vol. 195, No. 2, July, pp. 414-422, 1979	Interaction of substituted guanidines with the tetrodotoxin-binding component in Electrophorus electricus - ScienceDirect	https://doi.org/10.1016/0003-9861(79)90368-0
Chemistry 0	64	OC1CNC(=N)NC1	guanidine	5-hydroxy-2-iminohexahydropyrimidine	guanidine derivative														1,4 * 10-2																		ARCHIVES OF BIOCHEMISTRY AND BIOPHYSICS Vol. 195, No. 2, July, pp. 414-422, 1979	Interaction of substituted guanidines with the tetrodotoxin-binding component in Electrophorus electricus - ScienceDirect	https://doi.org/10.1016/0003-9861(79)90368-0
Chemistry 0	65	CCCNC(=N)N	guanidine	propylguanidine	guanidine derivative														1,1 * 10-2																		ARCHIVES OF BIOCHEMISTRY AND BIOPHYSICS Vol. 195, No. 2, July, pp. 414-422, 1979	Interaction of substituted guanidines with the tetrodotoxin-binding component in Electrophorus electricus - ScienceDirect	https://doi.org/10.1016/0003-9861(79)90368-0
Chemistry 0	66	CCCCNC(=N)N	guanidine	butylguanidine	guanidine derivative														2,5 * 10-3																		ARCHIVES OF BIOCHEMISTRY AND BIOPHYSICS Vol. 195, No. 2, July, pp. 414-422, 1979	Interaction of substituted guanidines with the tetrodotoxin-binding component in Electrophorus electricus - ScienceDirect	https://doi.org/10.1016/0003-9861(79)90368-0
Chemistry 0	67	CCCCCCNC(=N)N	guanidine	hexylguanidine	guanidine derivative														3,2 * 10-4																		ARCHIVES OF BIOCHEMISTRY AND BIOPHYSICS Vol. 195, No. 2, July, pp. 414-422, 1979	Interaction of substituted guanidines with the tetrodotoxin-binding component in Electrophorus electricus - ScienceDirect	https://doi.org/10.1016/0003-9861(79)90368-0
Chemistry 0	68	CCCCCCCCCNC(=N)N	guanidine	nonylguanidine	guanidine derivative														1,8 * 10-5																		ARCHIVES OF BIOCHEMISTRY AND BIOPHYSICS Vol. 195, No. 2, July, pp. 414-422, 1979	Interaction of substituted guanidines with the tetrodotoxin-binding component in Electrophorus electricus - ScienceDirect	https://doi.org/10.1016/0003-9861(79)90368-0
Chemistry 0	69	NC(=N)NCCCOC(=O)c1ccccc1	guanidine	benzoyloxypropylguanidine	guanidine derivative														2,2 * 10-4																		ARCHIVES OF BIOCHEMISTRY AND BIOPHYSICS Vol. 195, No. 2, July, pp. 414-422, 1979	Interaction of substituted guanidines with the tetrodotoxin-binding component in Electrophorus electricus - ScienceDirect	https://doi.org/10.1016/0003-9861(79)90368-0
Chemistry 0	70	NC(=N)NCCCOC(=O)c1ccc(cc1)[N+](=O)[O-]	guanidine	p-nitrobenzoyloxypropylguanidine	guanidine derivative														2,1 * 10-4																		ARCHIVES OF BIOCHEMISTRY AND BIOPHYSICS Vol. 195, No. 2, July, pp. 414-422, 1979	Interaction of substituted guanidines with the tetrodotoxin-binding component in Electrophorus electricus - ScienceDirect	https://doi.org/10.1016/0003-9861(79)90368-0
Chemistry 0	71	NC(=N)NCCCCc1ccccc1	guanidine	phenylbutylguanidine	guanidine derivative														5,4 * 10-5																		ARCHIVES OF BIOCHEMISTRY AND BIOPHYSICS Vol. 195, No. 2, July, pp. 414-422, 1979	Interaction of substituted guanidines with the tetrodotoxin-binding component in Electrophorus electricus - ScienceDirect	https://doi.org/10.1016/0003-9861(79)90368-0
Chemistry 0	72	CCCCCCCCCCC[C@H]1NC(=N)N[C@@]2(CCCO2)[C@H]1C(=O)O	guanidine	(±)-Crambescin B carboxylic acid	guanidine derivative (crambescin analog)															42 ± 25 nM																	Org. Biomol. Chem., 2016, 14, 5304–5309	Asymmetric synthesis of crambescin A–C carboxylic acids and their inhibitory activity on voltage-gated sodium channels - Organic & Biomolecular Chemistry (RSC Publishing)	https://doi.org/10.1039/C6OB00914J
Chemistry 0	73	CCCCCCCCCCC[C@H]1NC(=N)N2CCCC2=C1C(=O)O	guanidine	(+)-Crambescin A carboxylic acid	guanidine derivative (crambescin analog)															63 ± 21 μM																	Org. Biomol. Chem., 2016, 14, 5304–5309	Asymmetric synthesis of crambescin A–C carboxylic acids and their inhibitory activity on voltage-gated sodium channels - Organic & Biomolecular Chemistry (RSC Publishing)	https://doi.org/10.1039/C6OB00914J
Chemistry 0	74	CCCCCCCCCCC[C@H]1NC(=N)N[C@@]2(CCCO2)[C@H]1C(=O)O	guanidine	(+)-Crambescin B carboxylic acid	guanidine derivative (crambescin analog)															5.3 ± 2.2 nM																	Org. Biomol. Chem., 2016, 14, 5304–5309; Eur. J. Org. Chem. 2024, 27, e202400176	Asymmetric synthesis of crambescin A–C carboxylic acids and their inhibitory activity on voltage-gated sodium channels - Organic & Biomolecular Chemistry (RSC Publishing), A New Strategy for the Synthesis of (+)-Crambescin B Decarboxylate	https://doi.org/10.1039/C6OB00914J, https://doi.org/10.1002/ejoc.202400176
Chemistry 0	75	CCCCCCCCCCC[C@H]1NC(=N)NC(=C1C(=O)O)CCCO	guanidine	(+)-Crambescin C carboxylic acid	guanidine derivative (crambescin analog)															132 ± 71 nM																	Org. Biomol. Chem., 2016, 14, 5304–5309	Asymmetric synthesis of crambescin A–C carboxylic acids and their inhibitory activity on voltage-gated sodium channels - Organic & Biomolecular Chemistry (RSC Publishing)	https://doi.org/10.1039/C6OB00914J
Chemistry 0	76	CCCCCCCCCCC[C@@H]1C[C@]2(CCCO2)NC(=N)N1	guanidine	(+)-Crambescin B decarboxylate	guanidine derivative (crambescin analog)															12 ± 3.7 nM																	Org. Biomol. Chem., 2016, 14, 5304–5309; Eur. J. Org. Chem. 2024, 27, e202400176	Asymmetric synthesis of crambescin A–C carboxylic acids and their inhibitory activity on voltage-gated sodium channels - Organic & Biomolecular Chemistry (RSC Publishing), A New Strategy for the Synthesis of (+)-Crambescin B Decarboxylate	https://doi.org/10.1039/C6OB00914J, https://doi.org/10.1002/ejoc.202400176
Chemistry 0	77	CCCCCCCCCCC[C@H]1NC(=N)N[C@@]2(CCCO2)[C@H]1C(=O)OC	guanidine	(+)-Crambescin B methyl ester	guanidine derivative (crambescin analog)															1.1 ± 0.2 μM																	Org. Biomol. Chem., 2016, 14, 5304–5309	Asymmetric synthesis of crambescin A–C carboxylic acids and their inhibitory activity on voltage-gated sodium channels - Organic & Biomolecular Chemistry (RSC Publishing)	https://doi.org/10.1039/C6OB00914J
Chemistry 0	78	CCCCCCCCCCC[C@H]1NC(=N)N[C@@]2(CCCO2)[C@H]1CO	guanidine	(+)-Crambescin B alcohol	guanidine derivative (crambescin analog)															>100µM																	Org. Biomol. Chem., 2016, 14, 5304–5309	Asymmetric synthesis of crambescin A–C carboxylic acids and their inhibitory activity on voltage-gated sodium channels - Organic & Biomolecular Chemistry (RSC Publishing)	https://doi.org/10.1039/C6OB00914J
Chemistry 0	79	CCCCCCCCCCC[C@@H]1NC(=N)N2CCCC2=C1C(=O)O	guanidine	(-)-Crambescin A carboxylic acid	guanidine derivative (crambescin analog)															1.7 ± 0.4 mM																	Org. Biomol. Chem., 2016, 14, 5304–5309	Asymmetric synthesis of crambescin A–C carboxylic acids and their inhibitory activity on voltage-gated sodium channels - Organic & Biomolecular Chemistry (RSC Publishing)	https://doi.org/10.1039/C6OB00914J
Chemistry 0	80	CCCCCCCCCCC[C@@H]1NC(=N)N[C@]2(CCCO2)[C@@H]1C(=O)O	guanidine	(-)-Crambescin B carboxylic acid	guanidine derivative (crambescin analog)															79 ± 40 nM																	Org. Biomol. Chem., 2016, 14, 5304–5309	Asymmetric synthesis of crambescin A–C carboxylic acids and their inhibitory activity on voltage-gated sodium channels - Organic & Biomolecular Chemistry (RSC Publishing)	https://doi.org/10.1039/C6OB00914J
Chemistry 0	81	CCCCCCCCCCC[C@@H]1NC(=N)NC(=C1C(=O)O)CCCO	guanidine	(-)-Crambescin C carboxylic acid	guanidine derivative (crambescin analog)															351 ± 171 nM																	Org. Biomol. Chem., 2016, 14, 5304–5309	Asymmetric synthesis of crambescin A–C carboxylic acids and their inhibitory activity on voltage-gated sodium channels - Organic & Biomolecular Chemistry (RSC Publishing)	https://doi.org/10.1039/C6OB00914J
Chemistry 0	82	CCCCCCCCCCC[C@H]1C[C@@]2(CCCO2)NC(=N)N1	guanidine	(-)-Crambescin B decarboxylate	guanidine derivative (crambescin analog)															122 ± 24 nM																	Org. Biomol. Chem., 2016, 14, 5304–5309	Asymmetric synthesis of crambescin A–C carboxylic acids and their inhibitory activity on voltage-gated sodium channels - Organic & Biomolecular Chemistry (RSC Publishing)	https://doi.org/10.1039/C6OB00914J
Chemistry 1	83	NC(=O)OC[C@@H]1NC(=[NH2+])N2CCC(O)(O)[C@@]23NC(=[NH2+])N[C@@H]13	STX	(+)-STX	saxitoxin																				2.9												J. Am. Chem. Soc. 2009, 131, 12524–12525	De Novo Synthesis of Modified Saxitoxins for Sodium Ion Channel Study | Journal of the American Chemical Society	https://doi.org/10.1021/ja904179f
Chemistry 1	84	NC(=O)OC[C@@H]1NC(=[NH2+])N2CCC(O)(O)[C@@]23NC(=[NH2+])N[C@@H]13	STX	(+)-STX	saxitoxin																2.3	1	13	19		210	1.1	410	10000	10000							Mulcahy et al. J. Med. Chem. 2019, 62, 8695−8710	Challenges and Opportunities for Therapeutics Targeting the Voltage-Gated Sodium Channel Isoform NaV1.7 | Journal of Medicinal Chemistry	https://doi.org/10.1021/acs.jmedchem.8b01906
Chemistry 1	85	NC(=O)OC[C@@H]1NC(=[NH2+])N2CCC(O)(O)[C@@]23NC(=[NH2+])N[C@@H]13	STX	(+)-STX	saxitoxin																				2.8			702			2.3	73	53	1.2			PNAS 2012, 109, 44, 18102–18107	Marked difference in saxitoxin and tetrodotoxin affinity for the human nociceptive voltage-gated sodium channel (Nav1.7) | PNAS	https://doi.org/10.1073/pnas.1206952109
Chemistry 1	86	NC(=O)OC[C@@H]1NC(=[NH2+])N2CCC(O)(O)[C@@]23NC(=[NH2+])N[C@@H]13	STX	(+)-STX	saxitoxin																				2.9												PNAS 2016, 113, 5856–5861	Mutant cycle analysis with modified saxitoxins reveals specific interactions critical to attaining high-affinity inhibition of hNaV1.7 | PNAS	https://doi.org/10.1073/pnas.1603486113
Chemistry 1	87	NC(=O)OC[C@@H]1NC(=[NH2+])N2CCC(O)(O)[C@@]23NC(=[NH2+])N[C@@H]13	STX	(+)-STX	saxitoxin																			3		91									5.2	184	Science 1992, 256, 1202 – 1205	A Mutant of TTX-Resistant Cardiac Sodium Channels with TTX-Sensitive Properties | Science	DOI: 10.1126/science.256.5060.1202
Chemistry 1	88	NC(=O)OC[C@@H]1NC(=[NH2+])N2CCC(O)(O)[C@@]23NC(=[NH2+])N[C@@H]13	STX	(+)-STX	saxitoxin	7,2 (different publication)																															Toxicon 1995, Vol. 33. No. 6., 723-737	The potencies of synthetic analogues of saxitoxin and the absolute stereoselectivity of decarbamoyl saxitoxin - ScienceDirect	https://doi.org/10.1016/0041-0101(95)00031-G
Chemistry 1	89	NC(=O)OC[C@@H]1NC(=[NH2+])N2CCC(O)(O)[C@@]23NC(=[NH2+])N[C@@H]13	STX	(+)-STX	saxitoxin																			10		590		457									Toxicon 2021, 204, 56–63	Acute toxicity of decarbamoyl gonyautoxin 1&4 to mice by various routes of administration - ScienceDirect	https://doi.org/10.1016/j.toxicon.2021.11.001
Chemistry 5	90	OC[C@@H]1NC(=[NH2+])N2CCC(O)(O)[C@@]23NC(=[NH2+])N[C@@H]13	STX	(+)-dcSTX	(+)-decarbamoylsaxitoxin																			9		2071		159									Toxicon 2021, 204, 56–63	Acute toxicity of decarbamoyl gonyautoxin 1&4 to mice by various routes of administration - ScienceDirect	https://doi.org/10.1016/j.toxicon.2021.11.001
Chemistry 1	91	NC(=O)OC[C@H]1[C@@H]2NC(=[NH2+])N[C@]23N(CCC3(O)O)C(=[NH2+])N1O	STX	neoSTX	neosaxitoxin																			10		770		128									Toxicon 2021, 204, 56–63	Acute toxicity of decarbamoyl gonyautoxin 1&4 to mice by various routes of administration - ScienceDirect	https://doi.org/10.1016/j.toxicon.2021.11.001
Chemistry 2	92	CC(=O)OC[C@@H]1NC(=[NH2+])N2CCC(O)(O)[C@@]23NC(=[NH2+])N[C@@H]13	STX	acetyl-STX	saxitoxin derivative																				83	4566		19									PNAS 2016, 113, 5856–5861	Mutant cycle analysis with modified saxitoxins reveals specific interactions critical to attaining high-affinity inhibition of hNaV1.7 | PNAS	https://doi.org/10.1073/pnas.1603486113
Chemistry 1	93	NC(=O)OC[C@@H]1NC(=[NH2+])N2CCC(O)(O)[C@@]23NC(=[NH2+])N[C@@H]13	STX	(+)-STX	chemical probe (STX)										2.1																						Chemistry & Biology 2012, 19, 902–912	Fluorescent Saxitoxins for Live Cell Imaging of Single Voltage-Gated Sodium Ion Channels beyond the Optical Diffraction Limit: Chemistry & Biology	DOI: 10.1016/j.chembiol.2012.05.021
Chemistry 1	94	C[N+]1=C(\C=C\C=C\C=C/2\N(CCCCCC(=O)NCCCCCCNC(=O)OC[C@@H]3NC(=[NH2+])N4CCC(O)(O)[C@@]45NC(=[NH2+])N[C@@H]35)c6ccccc6C2(C)C)C(C)(C)c7ccccc17	STX	STX-Cy5	chemical probe (STX)										40																						Chemistry & Biology 2012, 19, 902–912	Fluorescent Saxitoxins for Live Cell Imaging of Single Voltage-Gated Sodium Ion Channels beyond the Optical Diffraction Limit: Chemistry & Biology	DOI: 10.1016/j.chembiol.2012.05.021
Chemistry 1	95	CN(CCCC(=O)NCCCCCCNC(=O)OC[C@@H]1NC(=[NH2+])N2CCC(O)(O)[C@@]23NC(=[NH2+])N[C@@H]13)c4ccc(\C=C\C5=C(C#N)C(=C(C#N)C#N)OC5(C)C)cc4	STX	STX-DCDHF	chemical probe (STX)										106																						Chemistry & Biology 2012, 19, 902–912	Fluorescent Saxitoxins for Live Cell Imaging of Single Voltage-Gated Sodium Ion Channels beyond the Optical Diffraction Limit: Chemistry & Biology	DOI: 10.1016/j.chembiol.2012.05.021
Chemistry 1	96	OC[C@H]1NC(=[NH2+])N2CCC(O)(O)[C@]23NC(=[NH2+])N[C@H]13	STX	(-)-dcSTX	(-)-decarbamoylsaxitoxin	30																															Toxicon 1995, Vol. 33. No. 6., 723-737	The potencies of synthetic analogues of saxitoxin and the absolute stereoselectivity of decarbamoyl saxitoxin - ScienceDirect	https://doi.org/10.1016/0041-0101(95)00031-G
Chemistry 5	97	OC[C@@H]1NC(=[NH2+])N2CCC(O)(O)[C@@]23NC(=[NH2+])N[C@@H]13	STX	(+)-dcSTX	(+)-decarbamoylsaxitoxin												82																				Chem. Eur. J. 2011, 17, 12144 – 12152	Synthesis of Skeletal Analogues of Saxitoxin Derivatives and Evaluation of Their Inhibitory Activity on Sodium Ion Channels NaV1.4 and NaV1.5 - Shinohara - 2011 - Chemistry – A European Journal - Wiley Online Library	https://doi.org/10.1002/chem.201101058
Chemistry 5	98	OC[C@@H]1NC(=[NH2+])N2CCC(O)(O)[C@@]23NC(=[NH2+])N[C@@H]13	STX	(+)-dcSTX	(+)-decarbamoylsaxitoxin												4.4																				Org. Biomol. Chem., 2013, 11, 6642–6649	Synthesis of saxitoxin derivatives bearing guanidine and urea groups at C13 and evaluation of their inhibitory activity on voltage-gated sodium channels - Organic & Biomolecular Chemistry (RSC Publishing)	https://doi.org/10.1039/C3OB41398E
Chemistry 5	99	OC[C@@H]1NC(=[NH2+])N2CCC(O)(O)[C@@]23NC(=[NH2+])N[C@@H]13	STX	(+)-dcSTX	(+)-decarbamoylsaxitoxin																			32				184									Sci. Rep. 2020, 10, 14791	Discovery of a selective, state-independent inhibitor of NaV1.7 by modification of guanidinium toxins | Scientific Reports	https://doi.org/10.1038/s41598-020-71135-2
Chemistry 0	100	OC[C@@H]1NC(=[NH2+])N2CCC(O)(O)[C@@]23NC(=[NH2+])N[C@@H]13	STX	(+)-dcSTX	(+)-decarbamoylsaxitoxin																				35												PNAS 2016, 113, 5856–5861	Mutant cycle analysis with modified saxitoxins reveals specific interactions critical to attaining high-affinity inhibition of hNaV1.7 | PNAS	https://doi.org/10.1073/pnas.1603486113
Chemistry 5	101	OC[C@@H]1NC(=[NH2+])N2CCC(O)(O)[C@@]23NC(=[NH2+])N[C@@H]13	STX	(+)-dcSTX	(+)-decarbamoylsaxitoxin																			9		2071		159									Toxicon 2021, 204, 56–63	Acute toxicity of decarbamoyl gonyautoxin 1&4 to mice by various routes of administration - ScienceDirect	https://doi.org/10.1016/j.toxicon.2021.11.001
Chemistry 0	102	OC[C@@H]1NC(=[NH2+])N2CCC(O)(O)[C@@]23NC(=[NH2+])N[C@@H]13	STX	(+)-dcSTX	(+)-decarbamoylsaxitoxin																							150									ACS Med Chem Lett, 2022, 13 (11), 1763-1768	Discovery of Selective Inhibitors of NaV1.7 Templated on Saxitoxin as Therapeutics for Pain | ACS Medicinal Chemistry Letters	https://doi.org/10.1021/acsmedchemlett.2c00378
Chemistry 1	103	OC[C@@H]1NC(=[NH2+])N2CCC(O)(O)[C@@]23NC(=[NH2+])N[C@@H]13	STX	(+)-dcSTX	(+)-decarbamoylsaxitoxin	16																															Toxicon 1995, Vol. 33. No. 6., 723-737	The potencies of synthetic analogues of saxitoxin and the absolute stereoselectivity of decarbamoyl saxitoxin - ScienceDirect	https://doi.org/10.1016/0041-0101(95)00031-G
Chemistry 1	104	C[C@@H]1NC(=[NH2+])N2CCC(O)(O)[C@@]23NC(=[NH2+])N[C@@H]13	STX	(+)-doSTX	(+)-deoxycarbamoylsaxitoxin	2300																															Toxicon 1995, Vol. 33. No. 6., 723-737	The potencies of synthetic analogues of saxitoxin and the absolute stereoselectivity of decarbamoyl saxitoxin - ScienceDirect	https://doi.org/10.1016/0041-0101(95)00031-G
Chemistry 1	105	NC(=O)OC[C@@H]1NC(=[NH2+])N2CC(O)(O)C(O)(O)[C@@]23NC(=[NH2+])N[C@@H]13	STX	(+)-11,11-dhSTX	11,11-dihydroxysaxitoxin																				2200												J. Am. Chem. Soc. 2016, 138, 18, 5994–6001	Synthesis of the Paralytic Shellfish Poisons (+)-Gonyautoxin 2, (+)-Gonyautoxin 3, and (+)-11,11-Dihydroxysaxitoxin | Journal of the American Chemical Society	https://doi.org/10.1021/jacs.6b02343
Chemistry 1	106	OC1(O)CCN2C(=[NH2+])NC[C@@H]3NC(=[NH2+])N[C@]123	STX	71_R6 = H	saxitoxin derivative	250																															Toxicon 1995, Vol. 33. No. 6., 723-737	The potencies of synthetic analogues of saxitoxin and the absolute stereoselectivity of decarbamoyl saxitoxin - ScienceDirect	https://doi.org/10.1016/0041-0101(95)00031-G
Chemistry 1	107	C[C@@H]1NC(=[NH2+])N2CCC[C@@]23NC(=[NH2+])N[C@@H]13	STX	72_R6 = H; R12 = H	saxitoxin derivative	770																															Toxicon 1995, Vol. 33. No. 6., 723-737	The potencies of synthetic analogues of saxitoxin and the absolute stereoselectivity of decarbamoyl saxitoxin - ScienceDirect	https://doi.org/10.1016/0041-0101(95)00031-G
Chemistry 1	108	[NH2+]=C1N[C@H]2[C@H](COCc3ccccc3)NC(=[NH2+])N4CCC[C@]24N1	STX	73_R6 = OBn; R12 = H	saxitoxin derivative	1000																															Toxicon 1995, Vol. 33. No. 6., 723-737	The potencies of synthetic analogues of saxitoxin and the absolute stereoselectivity of decarbamoyl saxitoxin - ScienceDirect	https://doi.org/10.1016/0041-0101(95)00031-G
Chemistry 1	109	OC1(O)CCN2C(=[NH2+])N[C@@H](COC(=O)NCCNC(=O)c3ccc(cc3)C(=O)c4ccccc4)[C@@H]5NC(=[NH2+])N[C@]125	STX	acetophenon-STX	saxitoxin analog																				87												J. Am. Chem. Soc. 2009, 131, 12524–12525	De Novo Synthesis of Modified Saxitoxins for Sodium Ion Channel Study | Journal of the American Chemical Society	https://doi.org/10.1021/ja904179f
Chemistry 2	110	CC(=O)OC[C@@H]1NC(=[NH2+])N2CCC(O)(O)[C@@]23NC(=[NH2+])N[C@@H]13	STX	acetyl-STX	saxitoxin derivative																					4600		19									J. Med. Chem. 2019, 62, 8695−8710	Challenges and Opportunities for Therapeutics Targeting the Voltage-Gated Sodium Channel Isoform NaV1.7 | Journal of Medicinal Chemistry	https://doi.org/10.1021/acs.jmedchem.8b01906
Chemistry 2	111	CC(=O)OC[C@@H]1NC(=[NH2+])N2CCC(O)(O)[C@@]23NC(=[NH2+])N[C@@H]13	STX	acetyl-STX	saxitoxin derivative																				83	4566		19									PNAS 2016, 113, 5856–5861	Mutant cycle analysis with modified saxitoxins reveals specific interactions critical to attaining high-affinity inhibition of hNaV1.7 | PNAS	https://doi.org/10.1073/pnas.1603486113
Chemistry 22	112	CC(=O)OC[C@@H]1NC(=[NH2+])N2CCC(O)(O)[C@@]23NC(=[NH2+])N[C@@H]13	STX	acetyl-STX	saxitoxin derivative																							18									ACS Med Chem Lett, 2022, 13 (11), 1763-1790	Discovery of Selective Inhibitors of NaV1.7 Templated on Saxitoxin as Therapeutics for Pain | ACS Medicinal Chemistry Letters	https://doi.org/10.1021/acsmedchemlett.2c00378
Chemistry 1	113	ON1[C@@H](COC(=O)NS(=O)(=O)[O-])[C@@H]2NC(=[NH2+])N[C@]23N(C[C@H](OS(=O)(=O)[O-])C3(O)O)C1=[NH2+]	STX	C3&C4	saxitoxin derivative																			91		27180		6585									Toxicon 2021, 204, 56–63	Acute toxicity of decarbamoyl gonyautoxin 1&4 to mice by various routes of administration - ScienceDirect	https://doi.org/10.1016/j.toxicon.2021.11.001
Chemistry 1	114	OC[C@H]1[C@@H]2NC(=[NH2+])N[C@]23N(CCC3(O)O)C(=[NH2+])N1O	STX	dcneoSTX	decarbamoylneosaxitoxin																			166		3000		2138									Toxicon 2021, 204, 56–63	Acute toxicity of decarbamoyl gonyautoxin 1&4 to mice by various routes of administration - ScienceDirect	https://doi.org/10.1016/j.toxicon.2021.11.001
Chemistry 1	115	CN(C)C(=O)OC[C@@H]1NC(=[NH2+])N2CCC(O)(O)[C@@]23NC(=[NH2+])N[C@@H]13	STX	diMe-STX	saxitoxin derivative																				2.1												J. Am. Chem. Soc. 2009, 131, 12524–12525	De Novo Synthesis of Modified Saxitoxins for Sodium Ion Channel Study | Journal of the American Chemical Society	https://doi.org/10.1021/ja904179f
Chemistry 1	116	OC[C@@H]1NC(=[NH2+])N2CC[C@@]3(O)NC(=[NH2+])N[C@@H]1[C@@]23O	STX	FD-dcSTX	skeletal STX 6-ring analog												15000							16		182											Chem. Eur. J. 2011, 17, 12144 – 12152	Synthesis of Skeletal Analogues of Saxitoxin Derivatives and Evaluation of Their Inhibitory Activity on Sodium Ion Channels NaV1.4 and NaV1.5 - Shinohara - 2011 - Chemistry – A European Journal - Wiley Online Library	https://doi.org/10.1002/chem.201101058
Chemistry 1	117	C[C@@H]1NC(=[NH2+])N2CC[C@@]3(O)NC(=[NH2+])N[C@@H]1[C@@]23O	STX	FD-doSTX	skeletal STX 6-ring analog												500000																				Chem. Eur. J. 2011, 17, 12144 – 12152	Synthesis of Skeletal Analogues of Saxitoxin Derivatives and Evaluation of Their Inhibitory Activity on Sodium Ion Channels NaV1.4 and NaV1.5 - Shinohara - 2011 - Chemistry – A European Journal - Wiley Online Library	https://doi.org/10.1002/chem.201101058
Chemistry 1	118	NC(=O)OC[C@@H]1NC(=[NH2+])N2CC[C@@]3(O)NC(=[NH2+])N[C@@H]1[C@@]23O	STX	FD-STX	skeletal STX 6-ring analog												7300							3.8		118											Chem. Eur. J. 2011, 17, 12144 – 12152	Synthesis of Skeletal Analogues of Saxitoxin Derivatives and Evaluation of Their Inhibitory Activity on Sodium Ion Channels NaV1.4 and NaV1.5 - Shinohara - 2011 - Chemistry – A European Journal - Wiley Online Library	https://doi.org/10.1002/chem.201101058
Chemistry 1	119	CCCCCCCNC(=O)OC[C@@H]1NC(=[NH2+])N2CCC(O)(O)[C@@]23NC(=[NH2+])N[C@@H]13	STX	heptyl-STX	saxitoxin analog																				26												J. Am. Chem. Soc. 2009, 131, 12524–12525	De Novo Synthesis of Modified Saxitoxins for Sodium Ion Channel Study | Journal of the American Chemical Society	https://doi.org/10.1021/ja904179f
Chemistry 1	120	NCCCCCCNC(=O)OC[C@@H]1NC(=[NH2+])N2CCC(O)(O)[C@@]23NC(=[NH2+])N[C@@H]13	STX	hexylNH2-STX	saxitoxin analog																				19												J. Am. Chem. Soc. 2009, 131, 12524–12525	De Novo Synthesis of Modified Saxitoxins for Sodium Ion Channel Study | Journal of the American Chemical Society	https://doi.org/10.1021/ja904179f
Chemistry 5	121	CC(C)C(=O)OC[C@@H]1NC(=[NH2+])N2CCC(O)(O)[C@@]23NC(=[NH2+])N[C@@H]13	STX	isobutyryl-STX	saxitoxin analog																				338												PNAS 2016, 113, 5856–5861	Mutant cycle analysis with modified saxitoxins reveals specific interactions critical to attaining high-affinity inhibition of hNaV1.7 | PNAS	https://doi.org/10.1073/pnas.1603486113
Chemistry 1	122	CC(C)NC(=O)OC[C@@H]1NC(=[NH2+])N2CCC(O)(O)[C@@]23NC(=[NH2+])N[C@@H]13	STX	isopropyl-STX	saxitoxin analog																				83												J. Am. Chem. Soc. 2009, 131, 12524–12525	De Novo Synthesis of Modified Saxitoxins for Sodium Ion Channel Study | Journal of the American Chemical Society	https://doi.org/10.1021/ja904179f
Chemistry 1	123	CC(=O)NC[C@@H]1NC(=[NH2+])N2CCC(O)(O)[C@@]23NC(=[NH2+])N[C@@H]13	STX	NH-Acetyl-STX	saxitoxin analog												4100																				Org. Biomol. Chem., 2013, 11, 6642–6649	Synthesis of saxitoxin derivatives bearing guanidine and urea groups at C13 and evaluation of their inhibitory activity on voltage-gated sodium channels - Organic & Biomolecular Chemistry (RSC Publishing)	https://doi.org/10.1039/C3OB41398E
Chemistry 1	124	NC(=N)NC[C@@H]1NC(=[NH2+])N2CCC(O)(O)[C@@]23NC(=[NH2+])N[C@@H]13	STX	NH-guanidinium-STX	saxitoxin analog												200																				Org. Biomol. Chem., 2013, 11, 6642–6649	Synthesis of saxitoxin derivatives bearing guanidine and urea groups at C13 and evaluation of their inhibitory activity on voltage-gated sodium channels - Organic & Biomolecular Chemistry (RSC Publishing)	https://doi.org/10.1039/C3OB41398E
Chemistry 1	125	NC(=O)NC[C@@H]1NC(=[NH2+])N2CCC(O)(O)[C@@]23NC(=[NH2+])N[C@@H]13	STX	NH-urea-STX	saxitoxin analog												100																				Org. Biomol. Chem., 2013, 11, 6642–6649	Synthesis of saxitoxin derivatives bearing guanidine and urea groups at C13 and evaluation of their inhibitory activity on voltage-gated sodium channels - Organic & Biomolecular Chemistry (RSC Publishing)	https://doi.org/10.1039/C3OB41398E
Chemistry 1	126	OC(=O)CCCCCNC(=O)OC[C@@H]1NC(=[NH2+])N2CCC(O)(O)[C@@]23NC(=[NH2+])N[C@@H]13	STX	pentylCO2H-STX	saxitoxin analog																				135												J. Am. Chem. Soc. 2009, 131, 12524–12525	De Novo Synthesis of Modified Saxitoxins for Sodium Ion Channel Study | Journal of the American Chemical Society	https://doi.org/10.1021/ja904179f
Chemistry 1	127	OC1(O)CCN2C(=[NH2+])N[C@@H](COC(=O)NCCCCCCNC(=O)c3ccc(F)cc3)[C@@H]4NC(=[NH2+])N[C@]124	STX	p-FC6H4C(O)NHS-STX	saxitoxin analog																				46												J. Am. Chem. Soc. 2009, 131, 12524–12525	De Novo Synthesis of Modified Saxitoxins for Sodium Ion Channel Study | Journal of the American Chemical Society	https://doi.org/10.1021/ja904179f
Chemistry 0	128	C[C@H]1CC(O)(O)[C@]23NC(=[NH2+])N[C@H]2[C@H](COC(=O)N)NC(=[NH2+])N13	STX	STX, R10 = Me	saxitoxin derivative																				215												PNAS 2016, 113, 5856–5861	Mutant cycle analysis with modified saxitoxins reveals specific interactions critical to attaining high-affinity inhibition of hNaV1.7 | PNAS	https://doi.org/10.1073/pnas.1603486113
Chemistry 0	129	CNC(=O)OC[C@@H]1NC(=[NH2+])N2CCC(O)(O)[C@@]23NC(=[NH2+])N[C@@H]13	STX	STX, R13 = C(O)NHMe	saxitoxin derivative																				1.9												PNAS 2016, 113, 5856–5861	Mutant cycle analysis with modified saxitoxins reveals specific interactions critical to attaining high-affinity inhibition of hNaV1.7 | PNAS	https://doi.org/10.1073/pnas.1603486113
Chemistry 0	130	CN(C)C(=O)OC[C@@H]1NC(=[NH2+])N2CCC(O)(O)[C@@]23NC(=[NH2+])N[C@@H]13	STX	STX, R13 = C(O)NMe2	saxitoxin derivative																				4.5												PNAS 2016, 113, 5856–5861	Mutant cycle analysis with modified saxitoxins reveals specific interactions critical to attaining high-affinity inhibition of hNaV1.7 | PNAS	https://doi.org/10.1073/pnas.1603486113
Chemistry 0	131	CN1[C@H]2[C@H](COC(=O)N)NC(=[NH2+])N3CCC(O)(O)[C@]23NC1=[NH2+]	STX	STX, R7 = Me	saxitoxin derivative																				370												PNAS 2016, 113, 5856–5861	Mutant cycle analysis with modified saxitoxins reveals specific interactions critical to attaining high-affinity inhibition of hNaV1.7 | PNAS	https://doi.org/10.1073/pnas.1603486113
Chemistry 0	132	CN1C(=[NH2+])N[C@H]2[C@H](COC(=O)N)NC(=[NH2+])N3CCC(O)(O)[C@]123	STX	STX, R9 = Me	saxitoxin derivative																				879												PNAS 2016, 113, 5856–5861	Mutant cycle analysis with modified saxitoxins reveals specific interactions critical to attaining high-affinity inhibition of hNaV1.7 | PNAS	https://doi.org/10.1073/pnas.1603486113
Chemistry 0	133	OC1(O)[C@H](CN2C(=[NH2+])N[C@@H](CN3C(=O)CCC3=O)[C@@H]4NC(=[NH2+])N[C@]124)NC(=O)c5cccc6CCCCc56	STX	ST-2262	saxitoxin analog																			75000			29000	44									J. Med. Chem. 2019, 62, 8695−8710	Challenges and Opportunities for Therapeutics Targeting the Voltage-Gated Sodium Channel Isoform NaV1.7 | Journal of Medicinal Chemistry	https://doi.org/10.1021/acs.jmedchem.8b01906
Chemistry 1	134	CC1(C)CCOc2c(cccc12)C(=O)N[C@H]3CN4C(=[NH2+])N[C@@H](CNC(=O)C5=CC(=O)NC(=O)N5)[C@@H]6NC(=[NH2+])N[C@]46C3(O)O	STX	ST-2530	saxitoxin analog																20000	36000	16000	92000		100000	17000	25	100000								PAIN 2021, 162, 1250–1261	Antinociceptive properties of an isoform-selective inhibitor of Nav1.7 derived from saxitoxin in mouse models of pain	DOI: 10.1097/j.pain.0000000000002112
Chemistry 1	135	OC[C@@H]1NC(=[NH2+])N2C[C@H](NC(=O)c3cc(ccc3C(F)(F)F)C(F)(F)F)C(O)(O)[C@@]24NC(=[NH2+])N[C@@H]14	STX	ST-282	saxitoxin analog																			3				2									Sci. Rep. 2020, 10, 14791	Discovery of a selective, state-independent inhibitor of NaV1.7 by modification of guanidinium toxins | Scientific Reports	https://doi.org/10.1038/s41598-020-71135-2
